# Supplementary material for: C-X-C Motif Chemokine Ligand 5 (CXCL5) Exhibits a U-Shaped Risk Profile for Mortality in Patients with Suspected Coronary Chest Pain
Source: Int J Mol Sci. 2026 Mar 18;27(6):2744. doi: 10.3390/ijms27062744 (PMC13026667; doi:10.3390/ijms27062744)
Supplement: Supplementary file 1 [file ijms-27-02744-s001.zip]

Archive with 1 entries (1 files):
- ijms-4180679-supplementary.pdf
